# Supplementary material for: Context-dependent roles of MDMX (MDM4) and MDM2 in breast cancer proliferation and circulating tumor cells
Source: Breast Cancer Res. 2019 Jan 14;21:5. doi: 10.1186/s13058-018-1094-8 (PMC6332579; doi:10.1186/s13058-018-1094-8)
Supplement: Supplementary file 6 — Gene expression profile from human metastasis microarray. (CSV 26 kb) [file 13058_2018_1094_MOESM6_ESM.csv]

Bio Group Name	Target Name	Mean Adjusted Equivalent Cq	Mean DCq	DCq SE	Mean Adjusted L-Quant	Mean N-Quant	Sigma N-Quant	DDCq	DDCq - Fsigma	DDCq + Fsigma	Rq	Rq Min	Rq Max
shmdm2	18S-Hs99999901_s1	7.544	-	-	0.005359871	-	-	-	-	-	-	-	-
shmdmx	18S-Hs99999901_s1	7.356	-	-	0.00610306	-	-	-	-	-	-	-	-
vector	18S-Hs99999901_s1	7.473	-	-	0.005628775	-	-	-	-	-	-	-	-
shmdm2	APC-Hs00181051_m1	26.231	7.584	0.08	1.27E-08	0.005	0.946	-0.342	-1.357	0.672	1.268	0.628	2.561
shmdmx	APC-Hs00181051_m1	26.445	8.048	0.18	1.09E-08	0.004	0.883	0.122	-2.162	2.407	0.919	0.189	4.476
vector	APC-Hs00181051_m1	26.371	7.926	0.083	1.15E-08	0.004	0.944	0	-1.053	1.053	1	0.482	2.074
shmdm2	BRMS1-Hs00363036_m1	24.546	5.899	0.333	4.08E-08	0.017	0.794	-0.768	-4.995	3.459	1.703	0.091	31.893
shmdmx	BRMS1-Hs00363036_m1	24.912	6.516	0.051	3.17E-08	0.011	0.965	-0.152	-0.804	0.5	1.111	0.707	1.746
vector	BRMS1-Hs00363036_m1	25.113	6.668	0.07	2.76E-08	0.01	0.953	0	-0.89	0.89	1	0.54	1.853
shmdm2	CASP8-Hs01018151_m1	27.484	8.837	0.019	5.33E-09	0.002	0.987	-0.468	-0.705	-0.232	1.384	1.174	1.63
shmdmx	CASP8-Hs01018151_m1	27.453	9.056	0.078	5.44E-09	0.002	0.948	-0.25	-1.238	0.738	1.189	0.599	2.358
vector	CASP8-Hs01018151_m1	27.751	9.306	0.092	4.43E-09	0.002	0.938	0	-1.172	1.172	1	0.444	2.253
shmdm2	CCL7-Hs00171147_m1	-	-	-	9.09E-13	-	-	-	-	-	-	-	-
shmdmx	CCL7-Hs00171147_m1	-	-	-	9.09E-13	-	-	-	-	-	-	-	-
vector	CCL7-Hs00171147_m1	-	-	-	9.09E-13	-	-	-	-	-	-	-	-
shmdm2	CD44-Hs00153304_m1	21.985	3.338	0.702	2.41E-07	0.099	0.615	-0.959	-9.883	7.966	1.943	0.004	944.306
shmdmx	CD44-Hs00153304_m1	23.245	4.848	0.004	1.01E-07	0.035	0.997	0.552	0.5	0.604	0.682	0.658	0.707
vector	CD44-Hs00153304_m1	22.741	4.296	0.1	1.43E-07	0.051	0.933	0	-1.274	1.274	1	0.413	2.419
shmdm2	CD82-Hs00174463_m1	22.829	4.182	0.309	1.34E-07	0.055	0.807	-0.804	-4.732	3.125	1.746	0.115	26.579
shmdmx	CD82-Hs00174463_m1	23.154	4.758	0.105	1.07E-07	0.037	0.93	-0.228	-1.557	1.101	1.171	0.466	2.943
vector	CD82-Hs00174463_m1	23.431	4.986	0.079	8.84E-08	0.032	0.947	0	-1.006	1.006	1	0.498	2.008
shmdm2	CDH1-Hs00170423_m1	31.911	13.264	1.368	2.48E-10	0	0.387	-1.142	-18.529	16.245	2.207	0	378157.2
shmdmx	CDH1-Hs00170423_m1	34.565	16.168	0.528	3.93E-11	0	0.694	1.763	-4.945	8.47	0.295	0.003	30.794
vector	CDH1-Hs00170423_m1	32.851	14.406	0.029	1.29E-10	0	0.98	0	-0.366	0.366	1	0.776	1.289
shmdm2	CDKN2A-Hs00233365_m1	-	-	-	9.09E-13	-	-	-	-	-	-	-	-
shmdmx	CDKN2A-Hs00233365_m1	-	-	-	9.09E-13	-	-	-	-	-	-	-	-
vector	CDKN2A-Hs00233365_m1	-	-	-	9.09E-13	-	-	-	-	-	-	-	-
shmdm2	CEACAM1-Hs00236077_m1	35.496	16.849	0.911	2.06E-11	0	0.532	-0.026	-11.605	11.554	1.018	0	3114.667
shmdmx	CEACAM1-Hs00236077_m1	34.959	16.563	0.03	2.99E-11	0	0.979	-0.312	-0.691	0.068	1.241	0.954	1.615
vector	CEACAM1-Hs00236077_m1	35.319	16.874	0.044	2.33E-11	0	0.97	0	-0.562	0.562	1	0.678	1.476
shmdm2	CTBP1-Hs00179922_m1	27.143	8.496	0.419	6.75E-09	0.003	0.748	-0.208	-5.531	5.116	1.155	0.029	46.245
shmdmx	CTBP1-Hs00179922_m1	27.375	8.978	0.125	5.75E-09	0.002	0.917	0.274	-1.317	1.865	0.827	0.275	2.492
vector	CTBP1-Hs00179922_m1	27.149	8.704	0.191	6.72E-09	0.002	0.876	0	-2.429	2.429	1	0.186	5.387
shmdm2	CTNNA1-Hs00426996_m1	22.55	3.903	0.021	1.63E-07	0.067	0.985	0.096	-0.175	0.368	0.935	0.775	1.129
shmdmx	CTNNA1-Hs00426996_m1	22.454	4.058	0.025	1.74E-07	0.06	0.983	0.251	-0.072	0.574	0.84	0.672	1.051
vector	CTNNA1-Hs00426996_m1	22.252	3.807	0.212	2.00E-07	0.071	0.863	0	-2.699	2.699	1	0.154	6.495
shmdm2	CTSK-Hs00166156_m1	28.84	10.193	0.019	2.08E-09	0.001	0.987	-0.208	-0.452	0.036	1.155	0.975	1.368
shmdmx	CTSK-Hs00166156_m1	29.092	10.695	0.245	1.75E-09	0.001	0.844	0.295	-2.823	3.412	0.815	0.094	7.075
vector	CTSK-Hs00166156_m1	28.846	10.401	0.055	2.07E-09	0.001	0.963	0	-0.7	0.7	1	0.616	1.624
shmdm2	CXCL12-Hs00171022_m1	30.771	12.124	0.278	5.46E-10	0	0.825	-1.492	-5.028	2.044	2.813	0.243	32.633
shmdmx	CXCL12-Hs00171022_m1	30.857	12.46	1.03	5.14E-10	0	0.49	-1.156	-14.249	11.937	2.228	0	19464.691
vector	CXCL12-Hs00171022_m1	32.061	13.616	0.305	2.23E-10	0	0.809	0	-3.876	3.876	1	0.068	14.686
shmdm2	CXCR4-Hs00607978_s1	28.792	10.145	1.045	2.15E-09	0.001	0.485	4.212	-9.067	17.492	0.054	0	536.357
shmdmx	CXCR4-Hs00607978_s1	29.964	11.568	0.432	9.55E-10	0	0.741	5.634	0.146	11.123	0.02	0	0.904
vector	CXCR4-Hs00607978_s1	24.378	5.933	0.27	4.59E-08	0.016	0.829	0	-3.431	3.431	1	0.093	10.784
shmdm2	DAPK1-Hs00234480_m1	33.539	14.892	0.108	8.01E-11	0	0.928	3.326	1.954	4.699	0.1	0.039	0.258
shmdmx	DAPK1-Hs00234480_m1	36.797	18.4	1.527	8.38E-12	0	0.347	6.835	-12.566	26.235	0.009	0	6063.443
vector	DAPK1-Hs00234480_m1	30.01	11.566	0.218	9.25E-10	0	0.859	0	-2.776	2.776	1	0.146	6.85
shmdm2	DCC-Hs00180437_m1	-	-	-	9.09E-13	-	-	-	-	-	-	-	-
shmdmx	DCC-Hs00180437_m1	-	-	-	9.09E-13	-	-	-	-	-	-	-	-
vector	DCC-Hs00180437_m1	-	-	-	9.09E-13	-	-	-	-	-	-	-	-
shmdm2	EPHB2-Hs00362096_m1	23.662	5.015	0.184	7.53E-08	0.031	0.88	-0.269	-2.611	2.073	1.205	0.238	6.109
shmdmx	EPHB2-Hs00362096_m1	24.141	5.744	0.278	5.41E-08	0.019	0.825	0.46	-3.069	3.988	0.727	0.063	8.39
vector	EPHB2-Hs00362096_m1	23.729	5.284	0.119	7.19E-08	0.026	0.921	0	-1.517	1.517	1	0.349	2.862
shmdm2	ERBB2-Hs00170433_m1	25.665	7.018	0.168	1.88E-08	0.008	0.89	-0.471	-2.607	1.665	1.386	0.315	6.091
shmdmx	ERBB2-Hs00170433_m1	25.784	7.387	0.126	1.73E-08	0.006	0.917	-0.102	-1.699	1.495	1.073	0.355	3.247
vector	ERBB2-Hs00170433_m1	25.934	7.489	0.099	1.56E-08	0.006	0.934	0	-1.26	1.26	1	0.418	2.395
shmdm2	ETV4-Hs00385910_m1	24.142	5.495	0.421	5.40E-08	0.022	0.747	-0.508	-5.859	4.842	1.422	0.035	58.021
shmdmx	ETV4-Hs00385910_m1	24.513	6.117	0.189	4.18E-08	0.014	0.877	0.114	-2.287	2.514	0.924	0.175	4.881
vector	ETV4-Hs00385910_m1	24.448	6.003	0.044	4.37E-08	0.016	0.97	0	-0.56	0.56	1	0.678	1.474
shmdm2	FAT-Hs00170627_m1	22.861	4.214	0.144	1.31E-07	0.054	0.905	0.043	-1.789	1.874	0.971	0.273	3.455
shmdmx	FAT-Hs00170627_m1	23.135	4.738	0.225	1.09E-07	0.037	0.855	0.567	-2.295	3.428	0.675	0.093	4.907
vector	FAT-Hs00170627_m1	22.616	4.171	0.272	1.56E-07	0.056	0.828	0	-3.452	3.452	1	0.091	10.94
shmdm2	FGF2-Hs00266645_m1	-	-	-	9.09E-13	-	-	-	-	-	-	-	-
shmdmx	FGF2-Hs00266645_m1	-	-	-	9.09E-13	-	-	-	-	-	-	-	-
vector	FGF2-Hs00266645_m1	-	-	-	9.09E-13	-	-	-	-	-	-	-	-
shmdm2	FGFR4-Hs00242558_m1	31.663	13.016	0.068	2.94E-10	0	0.954	-0.589	-1.459	0.28	1.505	0.824	2.749
shmdmx	FGFR4-Hs00242558_m1	32.46	14.064	0.425	1.69E-10	0	0.745	0.458	-4.945	5.861	0.728	0.017	30.812
vector	FGFR4-Hs00242558_m1	32.051	13.606	0.282	2.25E-10	0	0.823	0	-3.579	3.579	1	0.084	11.951
shmdm2	FN1-Hs00365058_m1	20.111	1.465	0.036	8.83E-07	0.362	0.976	0.699	0.246	1.152	0.616	0.45	0.843
shmdmx	FN1-Hs00365058_m1	19.816	1.419	0.804	1.08E-06	0.374	0.573	0.654	-9.564	10.871	0.636	0.001	756.87
vector	FN1-Hs00365058_m1	19.21	0.765	0.216	1.65E-06	0.588	0.861	0	-2.74	2.74	1	0.15	6.681
shmdm2	FXYD5-Hs00204319_m1	22.072	3.425	0.214	2.27E-07	0.093	0.862	-0.413	-3.134	2.308	1.331	0.202	8.776
shmdmx	FXYD5-Hs00204319_m1	22.121	3.725	0.152	2.19E-07	0.076	0.9	-0.114	-2.044	1.817	1.082	0.284	4.124
vector	FXYD5-Hs00204319_m1	22.283	3.838	0.089	1.96E-07	0.07	0.94	0	-1.13	1.13	1	0.457	2.189
shmdm2	GAPDH-Hs99999905_m1	18.809	-	-	2.18E-06	-	-	-	-	-	-	-	-
shmdmx	GAPDH-Hs99999905_m1	18.004	-	-	3.80E-06	-	-	-	-	-	-	-	-
vector	GAPDH-Hs99999905_m1	17.918	-	-	4.04E-06	-	-	-	-	-	-	-	-
shmdm2	GNRH1-Hs00171272_m1	29.361	10.714	0.046	1.45E-09	0.001	0.969	-0.551	-1.136	0.034	1.465	0.977	2.197
shmdmx	GNRH1-Hs00171272_m1	29.598	11.201	0.265	1.23E-09	0	0.832	-0.064	-3.432	3.305	1.045	0.101	10.795
vector	GNRH1-Hs00171272_m1	29.709	11.264	0.306	1.14E-09	0	0.809	0	-3.884	3.884	1	0.068	14.767
shmdm2	GUSB-Hs99999908_m1	24.403	-	-	4.51E-08	-	-	-	-	-	-	-	-
shmdmx	GUSB-Hs99999908_m1	24.68	-	-	3.72E-08	-	-	-	-	-	-	-	-
vector	GUSB-Hs99999908_m1	24.69	-	-	3.69E-08	-	-	-	-	-	-	-	-
shmdm2	HGF-Hs00300159_m1	-	-	-	9.09E-13	-	-	-	-	-	-	-	-
shmdmx	HGF-Hs00300159_m1	-	-	-	9.09E-13	-	-	-	-	-	-	-	-
vector	HGF-Hs00300159_m1	37.752	19.307	0.137	4.32E-12	0	0.91	0	-1.737	1.737	1	0.3	3.332
shmdm2	HPRT1-Hs99999909_m1	23.832	-	-	6.70E-08	-	-	-	-	-	-	-	-
shmdmx	HPRT1-Hs99999909_m1	23.546	-	-	8.16E-08	-	-	-	-	-	-	-	-
vector	HPRT1-Hs99999909_m1	23.699	-	-	7.34E-08	-	-	-	-	-	-	-	-
shmdm2	HPSE-Hs00180737_m1	28.73	10.083	0.034	2.25E-09	0.001	0.977	-0.562	-0.992	-0.133	1.477	1.096	1.989
shmdmx	HPSE-Hs00180737_m1	28.407	10.01	0.245	2.81E-09	0.001	0.844	-0.635	-3.743	2.472	1.553	0.18	13.388
vector	HPSE-Hs00180737_m1	29.09	10.645	0.138	1.75E-09	0.001	0.909	0	-1.758	1.758	1	0.296	3.382
shmdm2	HRAS-Hs00610483_m1	23.851	5.204	0.381	6.61E-08	0.027	0.768	-0.585	-5.424	4.254	1.5	0.052	42.946
shmdmx	HRAS-Hs00610483_m1	24.17	5.773	0.054	5.30E-08	0.018	0.963	-0.016	-0.704	0.672	1.011	0.628	1.628
vector	HRAS-Hs00610483_m1	24.234	5.789	0.147	5.07E-08	0.018	0.903	0	-1.867	1.867	1	0.274	3.648
shmdm2	HTATIP2-Hs00185131_m1	24.159	5.512	0.308	5.34E-08	0.022	0.808	-0.702	-4.613	3.209	1.626	0.108	24.464
shmdmx	HTATIP2-Hs00185131_m1	24.562	6.165	0.014	4.04E-08	0.014	0.99	-0.049	-0.226	0.128	1.034	0.915	1.169
vector	HTATIP2-Hs00185131_m1	24.659	6.214	0.012	3.78E-08	0.013	0.992	0	-0.149	0.149	1	0.902	1.109
shmdm2	IGF1-Hs00153126_m1	-	-	-	9.09E-13	-	-	-	-	-	-	-	-
shmdmx	IGF1-Hs00153126_m1	-	-	-	9.09E-13	-	-	-	-	-	-	-	-
vector	IGF1-Hs00153126_m1	-	-	-	9.09E-13	-	-	-	-	-	-	-	-
shmdm2	IL18-Hs00155517_m1	28.659	10.012	0.395	2.36E-09	0.001	0.76	0.734	-4.288	5.756	0.601	0.019	19.532
shmdmx	IL18-Hs00155517_m1	27.752	9.355	0.338	4.43E-09	0.002	0.791	0.077	-4.219	4.374	0.948	0.048	18.627
vector	IL18-Hs00155517_m1	27.723	9.278	0.307	4.52E-09	0.002	0.808	0	-3.901	3.901	1	0.067	14.94
shmdm2	IL1B-Hs00174097_m1	33.166	14.519	0.156	1.04E-10	0	0.898	-0.572	-2.552	1.407	1.487	0.377	5.863
shmdmx	IL1B-Hs00174097_m1	33.466	15.07	0.019	8.43E-11	0	0.987	-0.022	-0.258	0.214	1.015	0.862	1.196
vector	IL1B-Hs00174097_m1	33.537	15.092	0.235	8.03E-11	0	0.849	0	-2.992	2.992	1	0.126	7.957
shmdm2	ITGB3-Hs00173978_m1	27.083	8.436	0.703	7.03E-09	0.003	0.614	-0.071	-9.006	8.865	1.05	0.002	514.243
shmdmx	ITGB3-Hs00173978_m1	27.936	9.539	0.282	3.90E-09	0.001	0.822	1.032	-2.554	4.617	0.489	0.041	5.871
vector	ITGB3-Hs00173978_m1	26.952	8.507	0.28	7.70E-09	0.003	0.824	0	-3.558	3.558	1	0.085	11.779
shmdm2	KISS1-Hs00158486_m1	28.572	9.925	1.203	2.51E-09	0.001	0.434	3.603	-11.682	18.887	0.082	0	3285.783
shmdmx	KISS1-Hs00158486_m1	28.684	10.287	1.374	2.32E-09	0.001	0.386	3.965	-13.491	21.42	0.064	0	11509.67
vector	KISS1-Hs00158486_m1	24.767	6.323	0.421	3.50E-08	0.012	0.747	0	-5.345	5.345	1	0.025	40.632
shmdm2	KISS1R-Hs00261399_m1	35.325	17.017	-	2.32E-11	0	-	2.382	-	-	0.192	0.192	0.192
shmdmx	KISS1R-Hs00261399_m1	35.208	16.812	0.268	2.52E-11	0	0.831	2.177	-1.225	5.578	0.221	0.021	2.338
vector	KISS1R-Hs00261399_m1	33.08	14.635	0.261	1.10E-10	0	0.835	0	-3.31	3.31	1	0.101	9.918
shmdm2	KRAS-Hs00270666_m1	26.545	7.898	0.098	1.02E-08	0.004	0.934	-0.132	-1.376	1.112	1.096	0.463	2.595
shmdmx	KRAS-Hs00270666_m1	26.079	7.682	0.026	1.41E-08	0.005	0.982	-0.348	-0.676	-0.019	1.273	1.013	1.598
vector	KRAS-Hs00270666_m1	26.475	8.03	0.088	1.07E-08	0.004	0.941	0	-1.112	1.112	1	0.463	2.162
shmdm2	LAMB1-Hs00158620_m1	23.349	4.702	0.1	9.36E-08	0.038	0.933	-0.187	-1.456	1.082	1.139	0.472	2.744
shmdmx	LAMB1-Hs00158620_m1	23.402	5.005	0.364	9.02E-08	0.031	0.777	0.116	-4.508	4.74	0.923	0.037	22.758
vector	LAMB1-Hs00158620_m1	23.334	4.889	0.121	9.46E-08	0.034	0.92	0	-1.533	1.533	1	0.346	2.893
shmdm2	LYPD3-Hs00205233_m1	35.844	17.197	1.323	1.62E-11	0	0.4	0.335	-16.471	17.141	0.793	0	90863.414
shmdmx	LYPD3-Hs00205233_m1	35.001	16.604	0.027	2.91E-11	0	0.982	-0.258	-0.599	0.083	1.196	0.944	1.515
vector	LYPD3-Hs00205233_m1	35.307	16.862	0.326	2.35E-11	0	0.798	0	-4.146	4.146	1	0.056	17.707
shmdm2	MCAM-Hs00174838_m1	28.185	9.538	0.304	3.28E-09	0.001	0.81	0.393	-3.47	4.256	0.762	0.052	11.082
shmdmx	MCAM-Hs00174838_m1	27.252	8.855	1.001	6.26E-09	0.002	0.5	-0.29	-13.004	12.425	1.222	0	8217.501
vector	MCAM-Hs00174838_m1	27.59	9.145	0.616	4.95E-09	0.002	0.653	0	-7.825	7.825	1	0.004	226.727
shmdm2	MET-Hs00179845_m1	25.201	6.554	0.099	2.59E-08	0.011	0.933	-0.101	-1.363	1.161	1.072	0.447	2.571
shmdmx	MET-Hs00179845_m1	24.923	6.526	0.196	3.14E-08	0.011	0.873	-0.129	-2.624	2.365	1.094	0.194	6.162
vector	MET-Hs00179845_m1	25.1	6.655	0.142	2.78E-08	0.01	0.906	0	-1.807	1.807	1	0.286	3.498
shmdm2	MGAT5-Hs00159136_m1	26.448	7.801	0.053	1.09E-08	0.004	0.964	0.012	-0.666	0.69	0.992	0.62	1.586
shmdmx	MGAT5-Hs00159136_m1	26.672	8.275	0.053	9.35E-09	0.003	0.964	0.486	-0.183	1.155	0.714	0.449	1.135
vector	MGAT5-Hs00159136_m1	26.234	7.789	0.237	1.27E-08	0.005	0.849	0	-3.01	3.01	1	0.124	8.057
shmdm2	MMP10-Hs00233987_m1	35.757	17.11	0.354	1.72E-11	0	0.782	2.115	-2.387	6.616	0.231	0.01	5.229
shmdmx	MMP10-Hs00233987_m1	34.527	16.131	0.952	4.04E-11	0	0.517	1.136	-10.966	13.238	0.455	0	2000.791
vector	MMP10-Hs00233987_m1	33.44	14.995	0.81	8.58E-11	0	0.57	0	-10.292	10.292	1	0.001	1253.699
shmdm2	MMP14-Hs01037009_g1	21.779	3.132	0.07	2.78E-07	0.114	0.953	0.329	-0.557	1.216	0.796	0.431	1.471
shmdmx	MMP14-Hs01037009_g1	21.588	3.191	0.069	3.17E-07	0.109	0.953	0.389	-0.492	1.27	0.764	0.415	1.407
vector	MMP14-Hs01037009_g1	21.247	2.802	0.018	4.02E-07	0.143	0.988	0	-0.228	0.228	1	0.854	1.172
shmdm2	MMP1-Hs00233958_m1	31.084	12.437	1.012	4.39E-10	0	0.496	3.131	-9.728	15.99	0.114	0	848.264
shmdmx	MMP1-Hs00233958_m1	28.696	10.3	0.806	2.30E-09	0.001	0.572	0.993	-9.242	11.228	0.502	0	605.435
vector	MMP1-Hs00233958_m1	27.752	9.307	0.431	4.43E-09	0.002	0.742	0	-5.481	5.481	1	0.022	44.675
shmdm2	MMP2-Hs00234422_m1	28.247	9.601	0.645	3.14E-09	0.001	0.639	0.339	-7.858	8.537	0.79	0.003	232.061
shmdmx	MMP2-Hs00234422_m1	27.767	9.371	0.106	4.38E-09	0.002	0.929	0.109	-1.243	1.461	0.927	0.363	2.366
vector	MMP2-Hs00234422_m1	27.706	9.261	0.059	4.57E-09	0.002	0.96	0	-0.755	0.755	1	0.593	1.688
shmdm2	MMP3-Hs00968305_m1	35.078	16.431	0.807	2.76E-11	0	0.571	1.219	-9.038	11.477	0.429	0	525.627
shmdmx	MMP3-Hs00968305_m1	33.092	14.696	1.118	1.09E-10	0	0.461	-0.516	-14.718	13.685	1.43	0	26944.912
vector	MMP3-Hs00968305_m1	33.657	15.212	0.14	7.38E-11	0	0.908	0	-1.774	1.774	1	0.292	3.419
shmdm2	MMP7-Hs00159163_m1	31.736	13.089	0.123	2.80E-10	0	0.918	1.99	0.424	3.557	0.252	0.085	0.746
shmdmx	MMP7-Hs00159163_m1	31.004	12.607	1.033	4.64E-10	0	0.489	1.509	-11.618	14.635	0.351	0	3143.212
vector	MMP7-Hs00159163_m1	29.543	11.098	0.473	1.28E-09	0	0.72	0	-6.014	6.014	1	0.015	64.627
shmdm2	MMP9-Hs00234579_m1	31.628	12.981	0.353	3.01E-10	0	0.783	-1.347	-5.835	3.141	2.544	0.113	57.089
shmdmx	MMP9-Hs00234579_m1	31.076	12.68	1.011	4.42E-10	0	0.496	-1.648	-14.497	11.2	3.135	0	23119.447
vector	MMP9-Hs00234579_m1	32.773	14.328	0.525	1.36E-10	0	0.695	0	-6.676	6.676	1	0.01	102.248
shmdm2	MTA1-Hs00183042_m1	24.969	6.322	0.251	3.04E-08	0.012	0.84	-0.558	-3.749	2.633	1.472	0.161	13.441
shmdmx	MTA1-Hs00183042_m1	24.959	6.563	0.051	3.07E-08	0.011	0.965	-0.317	-0.966	0.331	1.246	0.795	1.953
vector	MTA1-Hs00183042_m1	25.325	6.88	0.071	2.38E-08	0.008	0.952	0	-0.897	0.897	1	0.537	1.862
shmdm2	MTA2-Hs00191018_m1	23.379	4.732	0.133	9.17E-08	0.038	0.912	-0.398	-2.091	1.294	1.318	0.408	4.26
shmdmx	MTA2-Hs00191018_m1	23.312	4.915	0.034	9.61E-08	0.033	0.977	-0.215	-0.643	0.212	1.161	0.863	1.561
vector	MTA2-Hs00191018_m1	23.575	5.13	0.089	8.00E-08	0.029	0.94	0	-1.132	1.132	1	0.456	2.192
shmdm2	MTSS1-Hs00207341_m1	28.186	9.539	0.41	3.27E-09	0.001	0.752	-1.2	-6.416	4.015	2.298	0.062	85.391
shmdmx	MTSS1-Hs00207341_m1	28.309	9.913	0.28	3.01E-09	0.001	0.824	-0.827	-4.379	2.724	1.774	0.151	20.802
vector	MTSS1-Hs00207341_m1	29.185	10.74	0.067	1.64E-09	0.001	0.954	0	-0.854	0.854	1	0.553	1.807
shmdm2	MYC-Hs00153408_m1	23.813	5.166	0.21	6.78E-08	0.028	0.865	-0.008	-2.674	2.658	1.005	0.158	6.38
shmdmx	MYC-Hs00153408_m1	23.467	5.071	0.076	8.62E-08	0.03	0.948	-0.103	-1.075	0.869	1.074	0.548	2.107
vector	MYC-Hs00153408_m1	23.619	5.174	0.273	7.76E-08	0.028	0.828	0	-3.464	3.464	1	0.091	11.037
shmdm2	NCAM1-Hs00169851_m1	-	-	-	9.09E-13	-	-	-	-	-	-	-	-
shmdmx	NCAM1-Hs00169851_m1	-	-	-	9.09E-13	-	-	-	-	-	-	-	-
vector	NCAM1-Hs00169851_m1	39.728	21.267	-	1.10E-12	0	-	0	-	-	1	1	1
shmdm2	NF2-Hs00738978_m1	27.831	9.184	0.22	4.19E-09	0.002	0.859	-0.063	-2.853	2.727	1.045	0.151	7.225
shmdmx	NF2-Hs00738978_m1	27.989	9.592	0.03	3.75E-09	0.001	0.979	0.345	-0.036	0.726	0.787	0.605	1.025
vector	NF2-Hs00738978_m1	27.692	9.247	0.133	4.61E-09	0.002	0.912	0	-1.684	1.684	1	0.311	3.213
shmdm2	NME1-Hs02621161_s1	28.914	10.267	0.098	1.98E-09	0.001	0.934	-0.539	-1.79	0.712	1.453	0.61	3.458
shmdmx	NME1-Hs02621161_s1	28.804	10.407	0.007	2.13E-09	0.001	0.995	-0.399	-0.482	-0.316	1.319	1.245	1.397
vector	NME1-Hs02621161_s1	29.251	10.806	0.023	1.57E-09	0.001	0.984	0	-0.298	0.298	1	0.813	1.229
shmdm2	NR4A3-Hs00235001_m1	32.073	13.426	0.223	2.21E-10	0	0.857	0.592	-2.247	3.431	0.663	0.093	4.747
shmdmx	NR4A3-Hs00235001_m1	30.943	12.547	1.065	4.84E-10	0	0.478	-0.288	-13.814	13.239	1.221	0	14404.014
vector	NR4A3-Hs00235001_m1	31.279	12.834	0.016	3.84E-10	0	0.989	0	-0.207	0.207	1	0.866	1.154
shmdm2	PECAM1-Hs00169777_m1	28.253	9.606	0.435	3.13E-09	0.001	0.74	0.085	-5.438	5.608	0.943	0.021	43.362
shmdmx	PECAM1-Hs00169777_m1	27.73	9.334	0.022	4.49E-09	0.002	0.985	-0.187	-0.472	0.097	1.139	0.935	1.387
vector	PECAM1-Hs00169777_m1	27.966	9.521	0.019	3.81E-09	0.001	0.987	0	-0.238	0.238	1	0.848	1.179
shmdm2	PNN-Hs00170192_m1	24.447	5.8	0.042	4.37E-08	0.018	0.971	-0.455	-0.987	0.078	1.37	0.947	1.982
shmdmx	PNN-Hs00170192_m1	24.264	5.867	0.014	4.96E-08	0.017	0.991	-0.388	-0.561	-0.215	1.309	1.16	1.476
vector	PNN-Hs00170192_m1	24.7	6.255	0.073	3.67E-08	0.013	0.95	0	-0.932	0.932	1	0.524	1.908
shmdm2	PSCA-Hs00194665_m1	36.475	17.828	0.277	1.05E-11	0	0.825	-0.983	-4.505	2.54	1.976	0.172	22.71
shmdmx	PSCA-Hs00194665_m1	34.894	16.497	1.604	3.13E-11	0	0.329	-2.313	-22.691	18.064	4.971	0	6772291.5
vector	PSCA-Hs00194665_m1	37.256	18.811	1.218	6.09E-12	0	0.43	0	-15.48	15.48	1	0	45705.125
shmdm2	PTEN-Hs01920652_s1	27.476	8.83	0.564	5.35E-09	0.002	0.677	0.359	-6.801	7.519	0.78	0.005	111.485
shmdmx	PTEN-Hs01920652_s1	27.29	8.893	0.039	6.09E-09	0.002	0.973	0.423	-0.077	0.923	0.746	0.528	1.055
vector	PTEN-Hs01920652_s1	26.915	8.47	0.193	7.90E-09	0.003	0.875	0	-2.452	2.452	1	0.183	5.471
shmdm2	PTGS2-Hs00153133_m1	31.366	12.719	0.749	3.61E-10	0	0.595	3.424	-6.088	12.937	0.093	0	68.043
shmdmx	PTGS2-Hs00153133_m1	29.953	11.556	0.384	9.62E-10	0	0.767	2.261	-2.613	7.135	0.209	0.007	6.116
vector	PTGS2-Hs00153133_m1	27.74	9.295	0.037	4.46E-09	0.002	0.974	0	-0.474	0.474	1	0.72	1.389
shmdm2	RB1-Hs00153108_m1	26.875	8.229	0.013	8.12E-09	0.003	0.991	-0.257	-0.424	-0.091	1.195	1.065	1.341
shmdmx	RB1-Hs00153108_m1	26.82	8.423	0.065	8.44E-09	0.003	0.956	-0.063	-0.89	0.765	1.044	0.589	1.853
vector	RB1-Hs00153108_m1	26.931	8.486	0.06	7.82E-09	0.003	0.959	0	-0.76	0.76	1	0.59	1.694
shmdm2	RBL1-Hs00765707_m1	25.81	7.163	0.393	1.70E-08	0.007	0.762	-0.986	-5.978	4.007	1.98	0.062	63.033
shmdmx	RBL1-Hs00765707_m1	25.94	7.544	0.061	1.55E-08	0.005	0.958	-0.605	-1.384	0.174	1.521	0.886	2.611
vector	RBL1-Hs00765707_m1	26.594	8.149	0.115	9.87E-09	0.004	0.923	0	-1.465	1.465	1	0.362	2.761
shmdm2	RBL2-Hs00180562_m1	26.24	7.593	0.034	1.26E-08	0.005	0.977	-0.151	-0.585	0.283	1.11	0.822	1.5
shmdmx	RBL2-Hs00180562_m1	26.099	7.702	0.104	1.39E-08	0.005	0.93	-0.042	-1.366	1.283	1.029	0.411	2.578
vector	RBL2-Hs00180562_m1	26.189	7.744	0.167	1.31E-08	0.005	0.891	0	-2.122	2.122	1	0.23	4.353
shmdm2	RET-Hs00240887_m1	-	-	-	9.09E-13	-	-	-	-	-	-	-	-
shmdmx	RET-Hs00240887_m1	-	-	-	9.09E-13	-	-	-	-	-	-	-	-
vector	RET-Hs00240887_m1	-	-	-	9.09E-13	-	-	-	-	-	-	-	-
shmdm2	RHOC-Hs00733980_m1	22.293	3.646	0.366	1.95E-07	0.08	0.776	-0.501	-5.15	4.148	1.415	0.056	35.518
shmdmx	RHOC-Hs00733980_m1	22.594	4.197	0.002	1.58E-07	0.055	0.999	0.05	0.025	0.075	0.966	0.949	0.983
vector	RHOC-Hs00733980_m1	22.592	4.147	0.089	1.58E-07	0.056	0.94	0	-1.131	1.131	1	0.456	2.191
shmdm2	S100A4-Hs00243202_m1	19.318	0.671	0.584	1.53E-06	0.628	0.667	-1.021	-8.435	6.393	2.03	0.012	346.204
shmdmx	S100A4-Hs00243202_m1	20.396	1.999	0.09	7.25E-07	0.25	0.939	0.307	-0.84	1.454	0.808	0.365	1.79
vector	S100A4-Hs00243202_m1	20.137	1.692	0.224	8.67E-07	0.309	0.856	0	-2.843	2.843	1	0.139	7.176
shmdm2	SERPINB5-Hs00184728_m1	30.06	11.413	0.708	8.94E-10	0	0.612	0.913	-8.084	9.91	0.531	0.001	271.298
shmdmx	SERPINB5-Hs00184728_m1	29.388	10.991	0.304	1.42E-09	0	0.81	0.492	-3.376	4.359	0.711	0.049	10.381
vector	SERPINB5-Hs00184728_m1	28.945	10.5	0.128	1.94E-09	0.001	0.915	0	-1.625	1.625	1	0.324	3.085
shmdm2	SERPINE1-Hs00167155_m1	21.089	2.442	0.657	4.48E-07	0.184	0.634	-0.651	-8.994	7.692	1.57	0.005	509.932
shmdmx	SERPINE1-Hs00167155_m1	21.123	2.726	1.134	4.38E-07	0.151	0.456	-0.367	-14.774	14.041	1.29	0	28025.066
vector	SERPINE1-Hs00167155_m1	21.538	3.093	0.081	3.28E-07	0.117	0.945	0	-1.034	1.034	1	0.488	2.048
shmdm2	SET-Hs00853870_g1	26.402	7.755	0.057	1.13E-08	0.005	0.961	-0.552	-1.273	0.17	1.466	0.889	2.417
shmdmx	SET-Hs00853870_g1	26.519	8.122	0.014	1.04E-08	0.004	0.99	-0.185	-0.363	-0.007	1.137	1.005	1.286
vector	SET-Hs00853870_g1	26.752	8.307	0.102	8.85E-09	0.003	0.932	0	-1.29	1.29	1	0.409	2.446
shmdm2	SMAD2-Hs00183425_m1	27.412	8.765	0.018	5.60E-09	0.002	0.988	0.243	0.02	0.467	0.845	0.724	0.986
shmdmx	SMAD2-Hs00183425_m1	27.556	9.159	0.039	5.07E-09	0.002	0.973	0.638	0.145	1.131	0.643	0.457	0.905
vector	SMAD2-Hs00183425_m1	26.966	8.521	0.053	7.63E-09	0.003	0.964	0	-0.676	0.676	1	0.626	1.597
shmdm2	SMAD4-Hs00232068_m1	25.935	7.288	0.008	1.56E-08	0.006	0.995	0.482	0.385	0.579	0.716	0.669	0.766
shmdmx	SMAD4-Hs00232068_m1	25.957	7.56	0.01	1.54E-08	0.005	0.993	0.754	0.632	0.875	0.593	0.545	0.645
vector	SMAD4-Hs00232068_m1	25.252	6.807	0.186	2.50E-08	0.009	0.879	0	-2.368	2.368	1	0.194	5.162
shmdm2	SNCG-Hs00268306_m1	26.221	7.574	0.36	1.28E-08	0.005	0.779	-0.995	-5.565	3.575	1.993	0.084	47.329
shmdmx	SNCG-Hs00268306_m1	26.241	7.844	0.105	1.26E-08	0.004	0.93	-0.725	-2.057	0.608	1.652	0.656	4.16
vector	SNCG-Hs00268306_m1	27.014	8.569	0.014	7.38E-09	0.003	0.99	0	-0.179	0.179	1	0.883	1.132
shmdm2	SSTR2-Hs00265624_s1	28.819	10.172	0.083	2.11E-09	0.001	0.944	0.311	-0.739	1.362	0.806	0.389	1.669
shmdmx	SSTR2-Hs00265624_s1	29.197	10.8	0.036	1.63E-09	0.001	0.975	0.939	0.48	1.398	0.522	0.38	0.717
vector	SSTR2-Hs00265624_s1	28.306	9.861	0.143	3.01E-09	0.001	0.906	0	-1.813	1.813	1	0.285	3.514
shmdm2	SYK-Hs00374292_m1	-	-	-	9.09E-13	-	-	-	-	-	-	-	-
shmdmx	SYK-Hs00374292_m1	-	-	-	9.09E-13	-	-	-	-	-	-	-	-
vector	SYK-Hs00374292_m1	36.731	18.286	1.324	8.77E-12	0	0.399	0	-16.824	16.824	1	0	115993.92
shmdm2	TACSTD1-Hs00158980_m1	27.366	8.719	0.523	5.78E-09	0.002	0.696	-0.657	-7.307	5.992	1.577	0.016	158.337
shmdmx	TACSTD1-Hs00158980_m1	27.922	9.526	0.131	3.93E-09	0.001	0.913	0.149	-1.521	1.819	0.902	0.283	2.87
vector	TACSTD1-Hs00158980_m1	27.822	9.377	0.018	4.22E-09	0.002	0.988	0	-0.223	0.223	1	0.857	1.167
shmdm2	TCF20-Hs00390028_m1	26.254	7.607	0.125	1.25E-08	0.005	0.917	-0.149	-1.733	1.436	1.108	0.37	3.325
shmdmx	TCF20-Hs00390028_m1	26.227	7.831	0.073	1.27E-08	0.004	0.95	0.075	-0.858	1.008	0.949	0.497	1.813
vector	TCF20-Hs00390028_m1	26.201	7.756	0.056	1.30E-08	0.005	0.962	0	-0.71	0.71	1	0.611	1.636
shmdm2	TGFB1-Hs99999918_m1	22.082	3.435	0.075	2.25E-07	0.092	0.949	0.292	-0.662	1.246	0.817	0.422	1.582
shmdmx	TGFB1-Hs99999918_m1	22.053	3.656	0.001	2.30E-07	0.079	0.999	0.513	0.497	0.528	0.701	0.693	0.709
vector	TGFB1-Hs99999918_m1	21.588	3.144	0.193	3.17E-07	0.113	0.875	0	-2.452	2.452	1	0.183	5.473
shmdm2	TGFBR2-Hs00559661_m1	22.913	4.267	0.012	1.27E-07	0.052	0.992	-0.001	-0.149	0.147	1.001	0.903	1.109
shmdmx	TGFBR2-Hs00559661_m1	21.914	3.517	0.079	2.53E-07	0.087	0.946	-0.75	-1.758	0.258	1.682	0.836	3.383
vector	TGFBR2-Hs00559661_m1	22.712	4.267	0.131	1.46E-07	0.052	0.913	0	-1.661	1.661	1	0.316	3.162
shmdm2	TIAM1-Hs00180075_m1	26.706	8.06	0.177	9.13E-09	0.004	0.885	-0.681	-2.927	1.565	1.603	0.338	7.607
shmdmx	TIAM1-Hs00180075_m1	26.921	8.525	0.116	7.87E-09	0.003	0.923	-0.216	-1.684	1.252	1.161	0.42	3.212
vector	TIAM1-Hs00180075_m1	27.186	8.741	0.079	6.55E-09	0.002	0.947	0	-1.005	1.005	1	0.498	2.007
shmdm2	TIMP1-Hs00171558_m1	21.849	3.203	0.227	2.65E-07	0.109	0.854	-0.017	-2.905	2.87	1.012	0.137	7.49
shmdmx	TIMP1-Hs00171558_m1	21.886	3.489	0.018	2.58E-07	0.089	0.987	0.269	0.036	0.503	0.83	0.706	0.975
vector	TIMP1-Hs00171558_m1	21.665	3.22	0.302	3.01E-07	0.107	0.811	0	-3.832	3.832	1	0.07	14.245
shmdm2	TIMP2-Hs00234278_m1	21.988	3.341	0.367	2.40E-07	0.099	0.775	-0.197	-4.86	4.466	1.146	0.045	29.038
shmdmx	TIMP2-Hs00234278_m1	22.116	3.719	0.057	2.20E-07	0.076	0.961	0.181	-0.547	0.909	0.882	0.532	1.461
vector	TIMP2-Hs00234278_m1	21.983	3.538	0.164	2.41E-07	0.086	0.893	0	-2.085	2.085	1	0.236	4.241
shmdm2	TIMP4-Hs00162784_m1	29.386	10.739	0.876	1.43E-09	0.001	0.545	-1.93	-13.054	9.195	3.81	0.002	8507.279
shmdmx	TIMP4-Hs00162784_m1	29.988	11.591	0.192	9.39E-10	0	0.875	-1.078	-3.521	1.366	2.111	0.388	11.481
vector	TIMP4-Hs00162784_m1	31.114	12.669	0.273	4.30E-10	0	0.828	0	-3.471	3.471	1	0.09	11.085
shmdm2	TMPRSS4-Hs00854071_mH	-	-	-	9.09E-13	-	-	-	-	-	-	-	-
shmdmx	TMPRSS4-Hs00854071_mH	-	-	-	9.09E-13	-	-	-	-	-	-	-	-
vector	TMPRSS4-Hs00854071_mH	-	-	-	9.09E-13	-	-	-	-	-	-	-	-
shmdm2	TNFSF10-Hs00234356_m1	25.842	7.195	0.223	1.66E-08	0.007	0.857	0.299	-2.539	3.137	0.813	0.114	5.812
shmdmx	TNFSF10-Hs00234356_m1	26.477	8.081	0.215	1.07E-08	0.004	0.862	1.185	-1.544	3.914	0.44	0.066	2.916
vector	TNFSF10-Hs00234356_m1	25.341	6.896	0.13	2.35E-08	0.008	0.914	0	-1.654	1.654	1	0.318	3.146
shmdm2	TP53-Hs00153349_m1	23.87	5.223	0.158	6.52E-08	0.027	0.896	-0.308	-2.317	1.701	1.238	0.308	4.983
shmdmx	TP53-Hs00153349_m1	23.892	5.495	0.225	6.43E-08	0.022	0.856	-0.036	-2.891	2.819	1.025	0.142	7.418
vector	TP53-Hs00153349_m1	23.976	5.531	0.034	6.06E-08	0.022	0.977	0	-0.434	0.434	1	0.74	1.351
shmdm2	TPBG-Hs00272649_s1	24.879	6.232	0.18	3.24E-08	0.013	0.883	0.439	-1.846	2.725	0.737	0.151	3.595
shmdmx	TPBG-Hs00272649_s1	24.468	6.072	0.151	4.31E-08	0.015	0.901	0.279	-1.641	2.199	0.824	0.218	3.119
vector	TPBG-Hs00272649_s1	24.238	5.793	0.112	5.06E-08	0.018	0.925	0	-1.427	1.427	1	0.372	2.69
shmdm2	TSHR-Hs00174910_m1	-	-	-	9.09E-13	-	-	-	-	-	-	-	-
shmdmx	TSHR-Hs00174910_m1	-	-	-	9.09E-13	-	-	-	-	-	-	-	-
vector	TSHR-Hs00174910_m1	-	-	-	9.09E-13	-	-	-	-	-	-	-	-
shmdm2	TWIST1-Hs00361186_m1	25.483	6.836	0.614	2.13E-08	0.009	0.653	-1.812	-9.616	5.992	3.512	0.016	784.832
shmdmx	TWIST1-Hs00361186_m1	25.858	7.461	0.283	1.64E-08	0.006	0.822	-1.187	-4.778	2.404	2.277	0.189	27.444
vector	TWIST1-Hs00361186_m1	27.093	8.648	0.127	6.99E-09	0.002	0.915	0	-1.619	1.619	1	0.325	3.073
shmdm2	VEGFA-Hs00900054_m1	24.48	5.833	0.177	4.27E-08	0.018	0.885	0.759	-1.488	3.007	0.591	0.124	2.805
shmdmx	VEGFA-Hs00900054_m1	24.59	6.193	0.43	3.96E-08	0.014	0.742	1.12	-4.348	6.587	0.46	0.01	20.361
vector	VEGFA-Hs00900054_m1	23.519	5.074	0.25	8.32E-08	0.03	0.841	0	-3.171	3.171	1	0.111	9.007
shmdm2	VEGFC-Hs00153458_m1	26.16	7.513	0.405	1.33E-08	0.005	0.755	0.751	-4.397	5.9	0.594	0.017	21.069
shmdmx	VEGFC-Hs00153458_m1	25.352	6.955	0.174	2.34E-08	0.008	0.887	0.193	-2.014	2.399	0.875	0.19	4.038
vector	VEGFC-Hs00153458_m1	25.207	6.762	0.148	2.58E-08	0.009	0.902	0	-1.882	1.882	1	0.271	3.686
shmdm2	WISP1-Hs00365573_m1	32.906	14.259	0.511	1.24E-10	0	0.702	1.08	-5.418	7.579	0.473	0.005	42.769
shmdmx	WISP1-Hs00365573_m1	32.481	14.085	0.985	1.67E-10	0	0.505	0.906	-11.611	13.424	0.534	0	3128.947
vector	WISP1-Hs00365573_m1	31.624	13.179	0.579	3.02E-10	0	0.669	0	-7.355	7.355	1	0.006	163.76
